# Supplementary material for: Construction of a Library of Fatty Acid Esters of Hydroxy Fatty Acids
Source: Molecules. 2025 Jan 13;30(2):286. doi: 10.3390/molecules30020286 (PMC11767521; doi:10.3390/molecules30020286)
Supplement: Supplementary file 1 [file molecules-30-00286-s001.zip]

Archive with 1 entries (1 files):
- molecules-3368098-supplementary.pdf
